# Supplementary material for: Regional Growth Rate Differences Specified by Apical Notch Activities Regulate Liverwort Thallus Shape
Source: Curr Biol. 2017 Jan 9;27(1):16–26. doi: 10.1016/j.cub.2016.10.056 (PMC5226888; doi:10.1016/j.cub.2016.10.056)
Supplement: Data S1. R Scripts, GFtbox Scripts, and Growth Rate Data for Figure 2 [file mmc2.zip]

Archive with 5 entries (5 files):
- curbio13285mmc2/fitAllModels.R
- curbio13285mmc2/GPT_notch_drives_growth_20160711.zip
- curbio13285mmc2/GPT_notch_prepatterns_growth_20160711.zip
- curbio13285mmc2/Supplementaldataset1.csv
- curbio13285mmc2/testStartingPoints.R
