# Supplementary material for: Regional Growth Rate Differences Specified by Apical Notch Activities Regulate Liverwort Thallus Shape
Source: Curr Biol. 2017 Jan 9;27(1):16–26. doi: 10.1016/j.cub.2016.10.056 (PMC5226888; doi:10.1016/j.cub.2016.10.056)
Supplement: Data S1. R Scripts, GFtbox Scripts, and Growth Rate Data for Figure 2 [file mmc2.zip › curbio13285mmc2/fitAllModels.R]

#
# Model fitting to support Solly, Cunniffe & Harrison
#
# "Regional growth rate differences specified by apical notch
#      activities regulate liverwort thallus shape"
# 
#

#
# This file fits the models given in the paper to the experimental data
# compares the fits and shows model diagnostics for best fitting model
#


# mixed effects package
library(nlme)

# delete any old data from workspace
rm(list=ls())

# read in data (in growthRateData.csv), multiply by 100 to get %age rates, 
# insert minimum distance into frame as dMin
procData <- read.table(file.choose(), header = T, sep = ",")
procData$K <- 100*procData$K
procData$dMin <- pmin(procData$dA, procData$dB)

#
# First part of script fits all models
#

# starting values for (all) the nls fits
b1 <- 5
b2 <- 0.5

# fit non mixed model one
modelOnePooled <- nls(K ~ b1 - b2 * (dA + dB), data = procData, start=list(b1=b1,b2=b2))
summary(modelOnePooled)
coef(modelOnePooled)
modelOnePooledPredict <- predict(modelOnePooled)
modelOnePooledR2 <- cor(modelOnePooledPredict,procData$K)^2
#modelOnePooledConf["b1","2.5%"]

# fit mixed model one
modelOneFunc<-function(b1,b2,dA,dB) b1 - b2 * (dA + dB)

modelOneMixed <- nlme(K ~ modelOneFunc(b1,b2,dA,dB), fixed = b1+b2~1, random = b1+b2~1|Dataset, data=procData, start=c(b1=b1,b2=b2))
summary(modelOneMixed)
coef(modelOneMixed)
confint(modelOneMixed)
intervals(modelOneMixed,level=0.95)
modelOneMixedPredict <- predict(modelOneMixed)
modelOneMixedR2 <- cor(modelOneMixedPredict,procData$K)^2

# fit non mixed model two
modelTwoPooled <- nls(K ~ b1 * ( exp(-b2*dA) + exp(-b2*dB)), data = procData, start=list(b1=b1,b2=b2))
summary(modelTwoPooled)
coef(modelTwoPooled)
confint(modelTwoPooled,level=0.95)
modelTwoPooledPredict <- predict(modelTwoPooled)
modelTwoPooledR2 <- cor(modelTwoPooledPredict,procData$K)^2

# fit mixed model two
modelTwoFunc<-function(b1,b2,dA,dB) b1*(exp(-b2*dA)+exp(-b2*dB))

modelTwoMixed <- nlme(K ~ modelTwoFunc(b1,b2,dA,dB), fixed = b1+b2~1, random = b1+b2~1|Dataset, data=procData, start=c(b1=b1,b2=b2))
summary(modelTwoMixed)
coef(modelTwoMixed)
confint(modelTwoMixed)
intervals(modelTwoMixed,level=0.95)
modelTwoMixedPredict <- predict(modelTwoMixed)
modelTwoMixedR2 <- cor(modelTwoMixedPredict,procData$K)^2

# fit non mixed model three
modelThreePooled <- nls(K ~  b1 - b2 * dMin, data = procData, start=list(b1=b1,b2=b2))
summary(modelThreePooled)
coef(modelThreePooled)
confint(modelThreePooled,level=0.95)
modelThreePooledPredict <- predict(modelThreePooled)
modelThreePooledR2 <- cor(modelThreePooledPredict,procData$K)^2

# fit mixed model three
modelThreeFunc<-function(b1,b2,dMin) b1 - b2 * dMin

modelThreeMixed <- nlme(K ~ modelThreeFunc(b1,b2,dMin), fixed = b1+b2~1, random = b1+b2~1|Dataset, data=procData, start=c(b1=b1,b2=b2))
summary(modelThreeMixed)
coef(modelThreeMixed)
confint(modelThreeMixed)
intervals(modelThreeMixed,level=0.95)
modelThreeMixedPredict <- predict(modelThreeMixed)
modelThreeMixedR2 <- cor(modelThreeMixedPredict,procData$K)^2

# fit non mixed model four
modelFourPooled <- nls(K ~  b1 * exp(- b2 * dMin), data = procData, start=list(b1=b1,b2=b2))
summary(modelFourPooled)
coef(modelFourPooled)
confint(modelFourPooled,level=0.95)
modelFourPooledPredict <- predict(modelFourPooled)
modelFourPooledR2 <- cor(modelFourPooledPredict,procData$K)^2

# fit mixed model four
modelFourFunc<-function(b1,b2,dMin) b1 * exp(- b2 * dMin)

modelFourMixed <- nlme(K ~ modelFourFunc(b1,b2,dMin), fixed = b1+b2~1, random = b1+b2~1|Dataset, data=procData, start=c(b1=b1,b2=b2))
summary(modelFourMixed)
coef(modelFourMixed)
confint(modelFourMixed)
intervals(modelFourMixed,level=0.95)
modelFourMixedPredict <- predict(modelFourMixed)
modelFourMixedR2 <- cor(modelFourMixedPredict,procData$K)^2

#
# Second part of script report AIC, R2, AIC results
#

print("******************************")
print("* Reporting model comparison *")
print("******************************")

sTmp <- sprintf("modelOneMixed:    AIC=%f,R2=%f,dAIC=%f", AIC(modelOneMixed),modelOneMixedR2,AIC(modelOneMixed)-AIC(modelTwoMixed));
print(sTmp)

sTmp <- sprintf("modelOnePooled:   AIC=%f,R2=%f,dAIC=%f", AIC(modelOnePooled),modelOnePooledR2,AIC(modelOnePooled)-AIC(modelTwoMixed));
print(sTmp)

sTmp <- sprintf("modelTwoMixed:    AIC=%f,R2=%f,dAIC=%f", AIC(modelTwoMixed),modelTwoMixedR2,AIC(modelTwoMixed)-AIC(modelTwoMixed));
print(sTmp)

sTmp <- sprintf("modelTwoPooled:   AIC=%f,R2=%f,dAIC=%f", AIC(modelTwoPooled),modelTwoPooledR2,AIC(modelTwoPooled)-AIC(modelTwoMixed));
print(sTmp)

sTmp <- sprintf("modelThreeMixed:  AIC=%f,R2=%f,dAIC=%f", AIC(modelThreeMixed),modelThreeMixedR2,AIC(modelThreeMixed)-AIC(modelTwoMixed));
print(sTmp)

sTmp <- sprintf("modelThreePooled: AIC=%f,R2=%f,dAIC=%f", AIC(modelThreePooled),modelThreePooledR2,AIC(modelThreePooled)-AIC(modelTwoMixed));
print(sTmp)

sTmp <- sprintf("modelFourMixed:   AIC=%f,R2=%f,dAIC=%f", AIC(modelFourMixed),modelFourMixedR2,AIC(modelFourMixed)-AIC(modelTwoMixed));
print(sTmp)

sTmp <- sprintf("modelFourPooled:  AIC=%f,R2=%f,dAIC=%f", AIC(modelFourPooled),modelFourPooledR2,AIC(modelFourPooled)-AIC(modelTwoMixed));
print(sTmp)

print("********************************")
print("* Reporting model coefficients *")
print("********************************")

print("----------------")
print("Model One Mixed")
print("---------------")
print(intervals(modelOneMixed,level=0.95))

print("----------------")
print("Model One Pooled")
print("----------------")
print(coef(modelOnePooled))
print(confint(modelOnePooled))

print("----------------")
print("Model Two Mixed")
print("---------------")
print(intervals(modelTwoMixed,level=0.95))

print("----------------")
print("Model Two Pooled")
print("----------------")
print(coef(modelTwoPooled))
print(confint(modelTwoPooled))

print("------------------")
print("Model Three Mixed")
print("-----------------")
print(intervals(modelThreeMixed,level=0.95))

print("------------------")
print("Model Three Pooled")
print("------------------")
print(coef(modelThreePooled))
print(confint(modelThreePooled))

print("----------------")
print("Model Four Mixed")
print("----------------")
print(intervals(modelFourMixed,level=0.95))

print("-----------------")
print("Model Four Pooled")
print("-----------------")
print(coef(modelFourPooled))
print(confint(modelFourPooled))

#
# Third part of script plots residuals etc for best fitting model
#

plot(predict(modelTwoMixed),residuals(modelTwoMixed),xlab="Fitted Values",ylab="Residuals",main="Residual as a function of fitted value (ModelTwoMixed)", cex=1.5,cex.lab=1.5,cex.main=1.5)
hist(residuals(modelTwoMixed),breaks=20,xlim=c(-3,3),xlab="Residuals",ylab="Probability density",main="Histogram of residuals (ModelTwoMixed)",cex=1.5,cex.lab=1.5,cex.main=1.5,freq=F)
