# Supplementary material for: Regional Growth Rate Differences Specified by Apical Notch Activities Regulate Liverwort Thallus Shape
Source: Curr Biol. 2017 Jan 9;27(1):16–26. doi: 10.1016/j.cub.2016.10.056 (PMC5226888; doi:10.1016/j.cub.2016.10.056)
Supplement: Data S1. R Scripts, GFtbox Scripts, and Growth Rate Data for Figure 2 [file mmc2.zip › curbio13285mmc2/testStartingPoints.R]

#
# Model fitting to support Solly, Cunniffe & Harrison
#
# "Regional growth rate differences specified by apical notch
#      activities regulate liverwort thallus shape"
# 
#

#
# This script tests that there is consistent convergence
# of numerical optimisation routines to values quoted
# in Supplementary Table 1, by repeatedly doing fitting for 
# different starting guesses at b1 and b2
#
# Interpretation is that whenever routine converges
# always get same parameter values (at least to 4dp) 
# => fitting is correctly identifying "true" optimum
#

# delete any old data from workspace
rm(list=ls())

# load mixed effects package
library(nlme)

#
# These options for testing are configurable
#
nToDo <- 100         # how many fits to try per model
modelToCheck <- 2    # which model to test
doPooled <- FALSE    # whether to fit pooled model (nls) or mixed model (nlme)
maxBOne <- 7.5       # maximum value for starting b1
maxBTwo <- 7.5       # maximum value for starting b2

# read in data (in growthRateData.csv), multiply by 100 to get %age rates, 
# insert minimum distance into frame as dMin
procData <- read.table(file.choose(), header = T, sep = ",")
procData$K <- 100*procData$K
procData$dMin <- pmin(procData$dA, procData$dB)

modelOneFunc<-function(b1,b2,dA,dB) b1 - b2 * (dA + dB)
modelTwoFunc<-function(b1,b2,dA,dB) b1*(exp(-b2*dA)+exp(-b2*dB))
modelThreeFunc<-function(b1,b2,dMin) b1 - b2 * dMin
modelFourFunc<-function(b1,b2,dMin) b1 * exp(- b2 * dMin)

if(modelToCheck==1)
{
  thisModelFunc <- modelOneFunc 
  useDMin <- FALSE
}else{
  if(modelToCheck==2)
  {
    thisModelFunc <- modelTwoFunc     
    useDMin <- FALSE
  }else{
    if(modelToCheck==3)
    {
      thisModelFunc <- modelThreeFunc     
      useDMin <- TRUE
    }else{
      thisModelFunc <- modelFourFunc     
      useDMin <- TRUE
    }
  }
}

nOK <- 0
startBOne <- c()
startBTwo <- c()
convergedOK <- c()
fittedBOne <- c()
fittedBTwo <- c()
# starting values for (all) the nls fits
for(i in 1:nToDo)
{
  b1 <- maxBOne*runif(1)
  b2 <- maxBTwo*runif(1)
  
  print(paste(i,"Starting values:","b1",b1,"b2",b2))
  startBOne <- c(startBOne,b1)
  startBTwo <- c(startBTwo,b2)
  
  if(doPooled)
  {
    if(modelToCheck==1)
    {
      modelPooled <- try(nls(K ~ b1 - b2 * (dA + dB), data = procData, start=list(b1=b1,b2=b2)))
    }else{
      if(modelToCheck==2)
      {
        modelPooled <- try(nls(K ~ b1 * ( exp(-b2*dA) + exp(-b2*dB)), data = procData, start=list(b1=b1,b2=b2)))
      }else{
        if(modelToCheck==3)
        {
          modelPooled <- try(nls(K ~  b1 - b2 * dMin, data = procData, start=list(b1=b1,b2=b2)))
        }else{
          modelPooled <- try(nls(K ~  b1 * exp(- b2 * dMin), data = procData, start=list(b1=b1,b2=b2)))
        }
      }
    }    
    if(class(modelPooled)!="try-error")
    {
      convergedOK <- c(convergedOK,TRUE)
      print(paste("-->","Fitted: b1",as.numeric(coef(modelPooled)[1]),"b2",as.numeric(coef(modelPooled)[2])))
      fittedBOne <- c(fittedBOne,as.numeric(coef(modelPooled)[1]))
      fittedBTwo <- c(fittedBTwo,as.numeric(coef(modelPooled)[2]))
      rm(modelPooled)
      nOK <- nOK + 1
    } else {
      print(paste("-->","Not converged"))
      convergedOK <- c(convergedOK,FALSE)
    }
  }else{
  
    if(useDMin)
    {
      try(thisModelMixed <- nlme(K ~ thisModelFunc(b1,b2,dMin), fixed = b1+b2~1, random = b1+b2~1|Dataset, data=procData, start=c(b1=b1,b2=b2)))
    }else  {
      try(thisModelMixed <- nlme(K ~ thisModelFunc(b1,b2,dA,dB), fixed = b1+b2~1, random = b1+b2~1|Dataset, data=procData, start=c(b1=b1,b2=b2)))
    }
    if(exists("thisModelMixed"))
    {
      convergedOK <- c(convergedOK,TRUE)
      print(paste("-->","Fitted: b1",thisModelMixed$coefficients$fixed[[1]],"b2",thisModelMixed$coefficients$fixed[[2]]))
      fittedBOne <- c(fittedBOne,thisModelMixed$coefficients$fixed[[1]])
      fittedBTwo <- c(fittedBTwo,thisModelMixed$coefficients$fixed[[2]])
      rm(thisModelMixed)
      nOK <- nOK + 1
    } else {
      print(paste("-->","Not converged"))
      convergedOK <- c(convergedOK,FALSE)
    }
  }
}
print(paste(nOK, "fits converged of", nToDo,"in total"))
hist(fittedBOne)
hist(fittedBTwo)
  
